# Supplementary material for: Management of adult-onset Still's disease: evidence- and consensus-based recommendations by experts
Source: Rheumatology (Oxford). 2023 Sep 5;63(6):1656–63. doi: 10.1093/rheumatology/kead461 (PMC11147545; doi:10.1093/rheumatology/kead461)
Supplement: kead461_Supplementary_Data [file kead461_supplementary_data.zip]

Archive with 5 entries (4 files):
- kead461_Supplementary_Data/
- kead461_Supplementary_Data/rhe-23-0590-File004.docx
- kead461_Supplementary_Data/rhe-23-0590-File005.jpg
- kead461_Supplementary_Data/rhe-23-0590-File006.jpg
- kead461_Supplementary_Data/rhe-23-0590-File007.jpg
